# Supplementary material for: “Real-world” radiomics from multi-vendor MRI: an original retrospective study on the prediction of nodal status and disease survival in breast cancer, as an exemplar to promote discussion of the wider issues
Source: Cancer Imaging. 2021 May 20;21:37. doi: 10.1186/s40644-021-00406-6 (PMC8136229; doi:10.1186/s40644-021-00406-6)
Supplement: Supplementary file 2 — Additional file 2. [file 40644_2021_406_MOESM2_ESM.xlsx]

## Sheet: Sheet2
Topic	Modality	Item	Description
Region of interest [1]		1	Describe the region of interest that is being imaged.	Breast
Patient preparation		2a	Describe specific instructions given to patients prior to image acquisition, e.g. fasting prior to imaging.	Standard of care at time of imaging
		2b	Describe administration of drugs to the patient prior to image acquisition, e.g. muscle relaxants.	Standard of care at time of imaging
		2c	Describe the use of specific equipment for patient comfort during scanning, e.g. ear plugs.	Standard of care at time of imaging
Radioactive tracer	PET, SPECT	3a	Describe which radioactive tracer was administered to the patient, e.g. 18F-FDG.	N/A
	PET, SPECT	3b	Describe the administration method.	N/A
	PET, SPECT	3c	Describe the injected activity of the radioactive tracer at administration.	N/A
	PET, SPECT	3d	Describe the uptake time prior to image acquisition.	N/A
	PET, SPECT	3e	Describe how competing substance levels were controlled. [2]	N/A
Contrast agent		4a	Describe which contrast agent was administered to the patient.	Standard of care at time of imaging: Dotarem® (Gadoteric acid - Gadoterate meglumine)
		4b	Describe the administration method.	Standard of care at time of imaging:
		4c	Describe the injected quantity of contrast agent.	Standard of care at time of imaging: 0.2 ml/kg, injection rate 2 - 3 ml/s
		4d	Describe the uptake time prior to image acquisition.	Data not available
		4e	Describe how competing substance levels were controlled.	Data not available
Comorbidities		5	Describe if the patients have comorbidities that affect imaging. [3]	Data not available
Acquisition [4]
Topic	Modality	Item	Description
Acquisition protocol		6	Describe whether a standard imaging protocol was used, and where its description may be found.	All transverse images: T2w imaging (multi-slice turbo spin echo); early-phase dynamic T1w subtraction image (3-D fast gradient echo, e.g., VIBE, THRIVE); DWI (inversion-recovery fat-sat EPI)
Scanner type		7	Describe the scanner type(s) and vendor(s) used in the study.	Siemens Aera 1.5 T, Siemens Avanto 1.5 T, Siemens Skyra 3 T, Philips Intera 1.5 T, Philips Achieva 1.5 T, Philips Achieve 3 T
Imaging modality		8	Clearly state the imaging modality that was used in the study, e.g. CT, MRI.	MRI
Static/dynamic scans		9a	State if the scans were static or dynamic.	Static T2w and DWI, dynamic T1w
	Dynamic scans	9b	Describe the acquisition time per time frame.	Not recorded in DICOM data
	Dynamic scans	9c	Describe any temporal modelling technique that was used.	None
Scanner calibration		10	Describe how and when the scanner was calibrated.	Routine NHS calibration
Patient instructions		11	Describe specific instructions given to the patient during acquisition, e.g. breath holding.	Standard of care at time of imaging
Anatomical motion correction		12	Describe the method used to minimise the effect of anatomical motion.	Standard of care at time of imaging
Scan duration		13	Describe the duration of the complete scan or the time per bed position.	Variable
Tube voltage	CT	14	Describe the peak kilo voltage output of the X-ray source.	N/A
Tube current	CT	15	Describe the tube current in mA.	N/A
Time-of-flight	PET	16	State if scanner time-of-flight capabilities are used during acquisition.	N/A
RF coil	MRI	17	Describe what kind RF coil used for acquisition, incl. vendor.	Variable
Scanning sequence	MRI	18a	Describe which scanning sequence was acquired.	Variable
	MRI	18b	Describe which sequence variant was acquired.	Variable
	MRI	18c	Describe which scan options apply to the current sequence, e.g. flow compensation, cardiac gating.	Variable
Repetition time	MRI	19	Describe the time in ms between subsequent pulse sequences.	T2w 3400 – 8690 ms; T1w DCE 3.9 – 5.5 ms; DWI 2000 – 12800 ms
Echo time	MRI	20	Describe the echo time in ms.	T2w 70 – 120 ms; T1w DCE 1.5 – 2.6 ms; DWI 56 – 86 ms
Echo train length	MRI	21	Describe the number of lines in k-space that are acquired per excitation pulse.	Variable
Inversion time	MRI	22	Describe the time in ms between the middle of the inverting RF pulse to the middle of the excitation pulse.	Not available in DICOM data
Flip angle	MRI	23	Describe the flip angle produced by the RF pulses.	T1w DCE 14 – 18°
Acquisition type	MRI	24	Describe the acquisition type of the MRI scan, e.g. 3D.	T2w multi-slice; T1w DCE 3-D; DWI multi-slice
k-space traversal	MRI	25	Describe the acquisition trajectory of the k-space.	Not recorded in DICOM
Number of averages/ excitations	MRI	26	Describe the number of times each point in k-space is sampled.	Not recorded in DICOM
Magnetic field strength	MRI	27	Describe the nominal strength of the MR magnetic field.	1.5 T and 3 T
Reconstruction [5]
Topic	Modality	Item	Description
In-plane resolution		28	Describe the distance between pixels, or alternatively the field of view and matrix size.	T1w DCE matrix size x,y 290 - 512, z 125 - 224; T2w matrix size 448 - 576, z 34 - 60; DW matrix size x 128 - 512, y 72 - 404, z 30 - 200
Image slice thickness		29	Describe the slice thickness.	T1w DCE 1.0 - 2.5 mm; T2w 3 - 4 mm; DW 3.0 - 5.0 mm
Image slice spacing		30	Describe the distance between image slices. [6]	Data not available
Convolution kernel	CT	31a	Describe the convolution kernel used to reconstruct the image.	N/A
	CT	31b	Describe settings pertaining to iterative reconstruction algorithms.	N/A
Exposure	CT	31c	Describe the exposure (in mAs) in slices containing the region of interest.	N/A
Reconstruction method	PET	32a	Describe which reconstruction method was used, e.g. 3D OSEM.	N/A
	PET	32b	Describe the number of iterations for iterative reconstruction.	N/A
	PET	32c	Describe the number of subsets for iterative reconstruction.	N/A
Point spread function modelling	PET	33	Describe if and how point-spread function modelling was performed.	N/A
Image corrections	PET	34a	Describe if and how attenuation correction was performed.	N/A
	PET	34b	Describe if and how other forms of correction were performed, e.g. scatter correction, randoms correction, dead time correction etc.	N/A
Reconstruction method	MRI	35a	Describe the reconstruction method used to reconstruct the image from the k-space information.	Manufacturer standard
	MRI	35b	Describe any artifact suppression methods used during reconstruction to suppress artifacts due to undersampling of k-space.	Manufacturer standard
Diffusion-weigh ted imaging	DWI-MRI	36	Describe the b-values used for diffusion-weighting.	Data not available in anonymised DICOMs with private tags removed
Image registration
Topic	Modality	Item	Description
Registration method		37	Describe the method used to register multi-modality imaging.	None
Image processing
Data conversion
Topic	Modality	Item	Description
SUV normalisation	PET	38	Describe which standardised uptake value (SUV) normalisation method is used.	N/A
ADC computation	DWI-MRI	39	Describe how apparent diffusion coefficient (ADC) values were calculated.	N/A
Other data conversions		40	Describe any other conversions that are performed to generate e.g. perfusion maps.	None
Post-acquisition processing
Topic	Modality	Item	Description
Anti-aliasing		41	Describe the method used to deal with anti-aliasing when down-sampling during interpolation.	N/A
Noise suppression		42	Describe methods used to suppress image noise.	None
Post-reconstruc tion smoothing filter	PET	43	Describe the width of the Gaussian filter (FWHM) to spatially smooth intensities.	N/A
Skull stripping	MRI (brain)	44	Describe method used to perform skull stripping.	N/A
Non-uniformity correction [7]	MRI	45	Describe the method and settings used to perform non-uniformity correction.	None
Intensity normalisation		46	Describe the method and settings used to normalise intensity distributions within a patient or patient cohort.	None
Other post-acquisitio n processing methods		47	Describe any other methods that were used to process the image and are not mentioned separately in this list.	None
Segmentation
Topic	Modality	Item	Description
Segmentation method		48a	Describe how regions of interest were segmented, e.g. manually.	Manual delineation
		48b	Describe the number of experts, their expertise and consensus strategies for manual delineation.	1 trained radiographer + consensus meeting with experienced breast radiologist > 5 years
		48c	Describe methods and settings used for semi-automatic and fully automatic segmentation.	N/A
		48d	Describe which image was used to define segmentation in case of multi-modality imaging.	N/A
Conversion to mask		49	Describe the method used to convert polygonal or mesh-based segmentations to a voxel-based mask.	MATLAB poly2mask function
Image interpolation
Topic	Modality	Item	Description
Interpolation method		50a	Describe which interpolation algorithm was used to interpolate the image.	None
		50b	Describe how the position of the interpolation grid was defined, e.g. align by center.	N/A
		50c	Describe how the dimensions of the interpolation grid were defined, e.g. rounded to nearest integer.	N/A
		50d	Describe how extrapolation beyond the original image was handled.	N/A
Voxel dimensions		51	Describe the size of the interpolated voxels.	N/A
Intensity rounding	CT	52	Describe how fractional Hounsfield Units are rounded to integer values after interpolation.	N/A
ROI interpolation
Topic	Modality	Item	Description
Interpolation method		53	Describe which interpolation algorithm was used to interpolate the region of interest mask.	N/A
Partially masked voxels		54	Describe how partially masked voxels after interpolation are handled.	N/A
Re-segmentation
Topic	Modality	Item	Description
Re-segmentation methods		55	Describe which methods and settings are used to re-segment the ROI intensity mask.	N/A
Discretisation
Topic	Modality	Item	Description
Discretisation method [8]		56a	Describe the method used to discretise image intensities.	MATLAB discretize() function
		56b	Describe the number of bins (FBN) or the bin size (FBS) used for discretisation.	8
		56c	Describe the lowest intensity in the first bin for FBS discretisation. [9]	This is the lowest image intensity in the ROI.
Image transformation
Topic	Modality	Item	Description
Image filter [10]		57	Describe the methods and settings used to filter images, e.g. Laplacian-of-Ga ussian.	N/A
Image biomarker computation
Topic	Modality	Item	Description
Biomarker set		58	Describe which set of image biomarkers is computed and refer to their definitions or provide these.	Features described in Aerts et al. Nat Commun 5, 4006 (2014). https://doi.org/10.1038/ncomms5006
IBSI compliance		59	State if the software used to extract the set of image biomarkers is compliant with the IBSI benchmarks. [11]	Software computes subset of reference features and was not benchmarked at the time this work was performed.
Robustness		60	Describe how robustness of the image biomarkers was assessed, e.g. test-retest analysis.	This was not a prospective analysis and hence we were unable to obtained the type of data required for such analyses.
Software availability		61	Describe which software and version was used to compute image biomarkers.	In-house MATLAB code
Image biomarker computation - texture parameters
Topic	Modality	Item	Description
Texture matrix aggregation		62	Define how texture-matrix based biomarkers were computed from underlying texture matrices.	Bespoke MATLAB functions based on definitions in supplementary data of Aerts et al. Nat Commun 5, 4006 (2014). https://doi.org/10.1038/ncomms5006
Distance weighting		63	Define how CM, RLM, NGTDM and NGLDM weight distances, e.g. no weighting.	N/A
CM symmetry		64	Define whether symmetric or asymmetric co-occurrence matrices were computed.	Symmetric
CM distance		65	Define the (Chebyshev) distance at which co-occurrence of intensities is determined, e.g. 1.	1
SZM linkage distance		66	Define the distance and distance norm for which voxels with the same intensity are considered to belong to the same zone for the purpose of constructing an SZM, e.g. Chebyshev distance of 1.	N/A
DZM linkage distance		67	Define the distance and distance norm for which voxels with the same intensity are considered to belong to the same zone for the purpose of constructing a DZM, e.g. Chebyshev distance of 1.	N/A
DZM zone distance norm		68	Define the distance norm for determining the distance of zones to the border of the ROI, e.g. Manhattan distance.	N/A
NGTDM distance		69	Define the neighbourhood distance and distance norm for the NGTDM, e.g. Chebyshev distance of 1.	N/A
NGLDM distance		70	Define the neighbourhood distance and distance norm for the NGLDM, e.g. Chebyshev distance of 1.	N/A
NGLDM coarseness		71	Define the coarseness parameter for the NGLDM, e.g. 0.	N/A
Machine learning and radiomics analysis
Topic	Modality	Item	Description
Diagnostic and prognostic modelling		72	See the TRIPOD guidelines for reporting on diagnostic and prognostic modelling.	TRIPOD checklist completed
Comparison with known factors		73	Describe where performance of radiomics models is compared with known (clinical) factors.	As described in main text
Multicollineari ty		74	Describe where the multicollineari ty between image biomarkers in the signature is assessed.	Multicollinearity was not investigated as part of this work.
Model availability		75	Describe where radiomics models with the necessary pre-processing information may be found.	The authors will consider on an individual basis reasonable requests to provide the trained models themselves.
Data availability		76	Describe where imaging data and relevant meta-data used in the study may be found.	There are no current plans to release the anonymised imaging data publicly.
